# Supplementary material for: Sensing their plasma membrane curvature allows migrating cells to circumvent obstacles
Source: Nat Commun. 2023 Sep 13;14:5644. doi: 10.1038/s41467-023-41173-1 (PMC10499897; doi:10.1038/s41467-023-41173-1)
Supplement: Supplementary file 14 — Source Data [file 41467_2023_41173_MOESM14_ESM.xlsx]

## Sheet: Fig1g
Relative position z/h	Person correlation (Snx33, membrane)	Stds
0	0.172667	0.0113151
0.1	0.24125	0.0131644
0.2	0.2884	0.0139723
0.3	0.316539	0.0141524
0.4	0.304815	0.0243044
0.5	0.300741	0.0340309
0.6	0.268077	0.0431135
0.7	0.3412	0.0375114
0.8	0.389583	0.0325625
0.9	0.402667	0.0269522

## Sheet: Fig1i
PX-BAR [-1μm]	Membrane [μm-1]
15.6419	-0.328249
10.3382	0.512008
20.6914	1.42026
19.2378	-0.630047
25.3139	-2.22594
20.8804	-3.04538
24.6445	-2.13335
22.4182	0.0461985
31.6124	2.57555
30.3681	-1.25862
18.3067	2.18848
24.1804	-2.96263
22.6182	0.573461
22.5896	-0.0957922
19.2159	-0.678867
30.9091	0.23195
26.165	3.08362
29.2893	-2.57247
26.0052	1.56002
21.3019	-3.4383
29.859	-1.20532
36.7737	4.89025
42.6289	1.27232
34.3634	1.41691
34.9579	-2.63468
33.784	1.33848
34.7075	0.542213
26.0457	0.125969
23.7755	0.83753
24.9204	-0.50679
22.374	0.599823
26.0131	-2.00573
18.6907	-1.63415
21.3432	3.06483
26.6758	-0.494462
24.4086	0.646065
36.4632	0.197146
22.0508	-1.16922
28.0789	1.28351
29.5721	2.9138
21.9106	-0.965546
34.1842	-1.37599
44.111	2.48701
36.1481	-1.33273
37.3923	1.10035
41.7715	3.30649
29.2063	-0.602851
38.3379	-1.88799
37.0078	-1.82096
37.1228	1.52209
31.2346	-1.85581
38.0645	0.0418405
35.5465	-1.69233
35.9557	0.163716
29.1654	-0.38857
35.8352	0.475233
28.3395	-4.64543
31.5459	-1.73884
30.9736	3.2215
30.1117	-0.167798
36.6506	-4.7848
41.9121	1.76081
34.9752	-0.131545
31.1497	-5.19178
34.2255	2.4192
37.3685	0.682914
37.7169	0.251838
33.3061	-0.336323
25.0073	-2.51808
17.3824	1.79348
20.7135	4.72942
27.6421	2.7101
26.4074	3.28998
31.9965	-3.60661
30.0272	0.622166
25.0988	0.95024
33.1048	4.08419
33.4289	-2.90388
29.9601	-0.520053
27.8167	2.26521
30.5635	1.79282
46.4601	2.3575
35.9215	-2.52952
35.9635	-2.40547
31.9887	-0.713252
37.9028	2.97814
27.3937	1.17709
26.6147	-0.325168
31.7038	0.579225
30.7954	-1.25218
32.1325	-4.08507
39.7043	1.44643
39.0717	0.108456
35.2772	-1.87189
38.7038	2.95548
40.9155	2.95522
38.736	1.36425
52.7811	-2.40539
49.4363	0.862956
44.8983	1.63962
50.9751	-0.961228
37.8267	-3.35892
41.1685	-3.95718
30.5133	-1.2489
35.5603	-2.52188
46.9805	-3.68141
34.8785	0.287644
37.0877	2.33864
37.9222	-2.57772
34.2773	-2.0942
30.5812	0.0970283
34.7646	-0.0153521
26.5864	3.02782
20.9695	-1.98935
24.567	2.81711
21.4732	1.56595
12.5881	0.372756
20.4718	-3.21405
29.7861	3.09225
23.677	-3.29993
31.0995	-2.9249
31.6149	-0.216727
35.3537	3.14535
43.5192	1.36896
38.3581	3.5835
35.3104	3.11742
33.2401	-2.0344
40.7288	-1.34571
37.1589	-0.754939
44.0604	-0.789163
50.0797	0.272296
52.9068	2.94488
39.4881	2.6788
41.0941	-2.02281
38.3722	2.37102
43.8195	1.85664
39.8342	-4.8994
39.2718	1.13398
41.4511	-0.300459
40.0062	-1.08143
37.6872	1.62179
32.9894	-2.96302
42.3777	-0.908369
44.191	-1.60923
41.9124	-0.963885
41.2851	-3.09738
55.7123	2.09027
47.9648	-1.63363
49.993	5.13805
54.9141	4.16172
54.9218	-0.628923
52.4662	-1.89221
55.3567	1.41751
46.7069	-0.254298
53.6151	3.04219
42.1873	-3.96299
37.7668	0.0274721
38.0267	0.580157
38.9784	0.147706
36.2894	0.485078
35.9046	1.95775
44.2068	-1.58709
39.2292	-0.72024
40.4092	2.52358
45.1018	-3.23332
43.1638	-0.129199
41.9257	2.95893
47.0765	1.23351
40.9343	-3.02389
39.4585	2.01884
33.6612	2.23257
37.8899	-1.42213
32.0097	1.48356
33.3612	2.29333
40.9364	-3.27519
35.7215	-0.314926
37.125	0.463702
28.6144	-0.0846889
25.5496	1.62521
26.9533	0.57374
34.0151	2.56116
37.2589	-2.5694
35.0138	-0.525396
28.2091	-0.0493448
37.3089	-2.16443
36.845	-0.910539
35.4044	-0.232677
45.9629	0.344638
38.9904	-3.62723
38.5592	-4.70665
41.5463	2.14054
35.5502	3.60832
31.1306	-3.18012
36.5057	3.48688
28.8954	-1.39218
26.6398	-4.14319
27.5726	0.798561
25.6354	-1.76624
30.0378	2.38441
25.233	-2.8686
29.0919	1.52452
24.3871	-0.0461426
20.5286	-2.48604
34.7858	-0.954973
29.069	-2.57779
41.2163	-2.0537
34.7778	0.206123
38.7093	1.29923
37.9798	2.54496
31.1265	0.634241
28.8687	-0.581804
36.1109	-3.01589
36.0232	0.928956
39.8274	-0.892787
46.8445	-1.50105
45.9888	-1.31936
44.7208	-1.44268
36.3146	2.40346
42.1441	0.571403
35.44	-0.165179
31.5668	0.053319
37.5136	-0.503987
35.6695	-1.90564
50.1812	-0.696156
39.6337	-0.0250628
32.2149	-0.942348
34.8245	4.50914
41.7099	-0.80492
36.215	2.35465
41.4443	1.39983
37.738	-1.08739
42.572	-0.00890655
42.8528	2.47213
38.9104	-0.0689006
29.8009	1.80952
36.9242	1.23212
31.9861	-1.40078
34.6149	-1.2986
39.5263	-1.07136
45.6279	3.09185
47.2006	-0.0568959
43.6079	2.33097
46.1289	-0.3017
45.8926	5.35034
45.6655	-0.8572
48.6481	3.82369
49.1658	-0.590877
44.3265	-0.979984
47.0948	-1.26521
46.9197	0.694829
51.449	0.607523
53.1484	4.26765
52.5345	-0.100126
44.0149	-2.97892
44.6378	-1.23534
40.9542	-1.20039
44.8957	-2.37159
39.7225	-2.59692
42.1066	-0.50077
40.199	-0.563942
35.6348	-0.0817845
35.0384	-0.0308392
32.1282	-0.781802
38.402	-2.14039
41.9763	-1.62316
30.5297	0.935248
29.18	-1.1162
38.8177	-1.72905
38.2259	-3.38479
36.4893	0.0576079
38.7312	0.10625
33.0317	5.5135
32.4238	0.0527158
34.2065	-0.834631
34.9195	-1.44213
38.1729	-2.8077
43.3884	1.00184
48.8589	2.70628
43.0384	1.16288
50.5959	1.92589
39.6431	-1.58449
47.7608	3.02118
41.9171	-0.221538
38.4492	-1.24298
35.6775	-0.0294511
40.0564	1.10009
27.8443	-1.06829
27.865	-0.57892
41.8086	-1.47957
28.2812	-3.4386
24.6321	-0.243838
29.6907	-2.22194
26.6743	-2.09311
23.3488	-0.941395
28.6462	4.25199
23.1538	-1.17169
36.1142	6.5274
35.3356	-0.503802
32.2703	-0.515153
32.665	-0.119629
29.4778	0.454099
39.7399	0.720228
42.8927	-0.950292
31.2755	1.64117
23.9878	-0.443173
31.8159	0.842524
27.3432	-2.50586
35.2984	3.28382
38.1152	-2.08581
26.8355	1.81138
21.3586	-2.80917
17.1811	0.594789
22.7725	0.92432
37.2108	-0.49245
30.0331	-1.07136
31.5579	1.95285
31.7302	-0.27592
30.8153	-3.13064
28.2358	1.64277
20.0696	0.491663
17.2605	3.8621
24.2196	-1.47092
22.9047	3.17781
21.7472	1.19979
21.8565	1.4959
17.217	0.000784392
32.9734	-1.57923
34.085	-3.33176
29.1821	0.0197792
30.0276	1.17691
30.5868	2.06601
23.6477	-1.7372
28.2568	-0.21681
45.2526	3.53778
34.1545	-0.555289
35.9414	1.58775
34.1471	-1.65281
27.2138	0.0234809
23.3983	1.3342
11.8505	-4.32143
13.5047	-1.10508
22.9432	-0.723354
17.686	-0.492124
25.1742	-1.08569
24.9207	-1.16822
22.3745	-0.923511
20.8996	1.13196
24.5161	2.39209
14.9487	0.910515
15.6079	2.83275
16.1394	2.28964
24.6935	-0.875254
28.4625	-1.5943
26.6624	-3.0679
26.2861	2.67675
25.6911	-2.36944
25.4181	-2.01429
33.5781	1.34715
24.0912	-2.50529
21.0021	-0.476416
24.4306	-1.46738
24.7346	2.63863
27.1597	2.17428
25.1684	-0.249502
27.4469	-3.01777
31.0289	-0.729517
34.983	-1.48752
27.1123	1.62679
31.8691	-0.934107
28.707	-0.839853
34.1713	-1.16397
33.4539	0.106673
35.454	1.51214
39.9768	0.907161
41.1916	-0.741528
33.7833	-2.50462
30.0381	-2.71856
37.8439	-3.35129
26.8265	3.02977
30.7964	-1.68702
20.7762	-1.56549
33.7409	-1.37423
34.6883	-0.0158373
35.9934	1.44277
40.8548	2.65442
34.3157	-3.34782
47.8528	-3.77469
34.8655	-0.400489
37.1479	1.02802
36.4978	1.39633
35.2887	3.1405
41.8197	-0.134652
28.4179	-0.504414
40.5638	0.0890814
39.3712	0.615034
39.8642	2.29486
36.3505	-0.900154
41.8635	-2.12392
36.8348	0.474207
33.9725	2.25307
33.3438	-3.11588
30.6824	-3.08753
27.8417	-1.05848
29.212	1.88507
28.3137	1.28394
34.3244	0.535139
27.4279	2.01372
28.2564	-2.4687
36.6461	-0.926068
36.9162	-1.56958
34.928	0.319545
43.1455	0.430415
36.5535	2.16765
38.5899	-1.45163
33.5171	0.961812
39.1052	-0.0023728
33.0899	-1.96709
38.2002	2.7879
28.5993	1.34026
26.8495	-0.0076804
8.06353	0.747046
18.4272	2.25164
38.8755	-1.75858
30.1709	-4.37232
28.611	2.11821
31.4711	-3.36222
40.4857	0.178735
27.5219	-0.00290436
31.8441	1.51323
23.7593	-0.0379508
22.9213	1.28232
37.8476	-1.47331
25.1908	1.52517
30.3642	0.734643
29.5503	3.4992
39.1649	0.676575
27.749	1.65075
24.6648	1.18303
21.9164	0.0819773
29.1329	1.6639
35.0471	1.69032
35.4075	-0.455728
36.8014	1.08649
32.6237	-1.3168
36.2766	-0.630495
34.4574	0.0896058
28.8937	5.88173
29.0665	1.11582
29.4189	-1.63789
24.553	2.09757
30.9831	-0.943262
33.1523	1.3473
28.203	2.15672
32.8035	-1.24462
31.3641	-2.88017
24.835	-3.22467
21.7444	-1.13877
23.0614	-4.63127
32.9153	-0.439125
27.5876	-1.21139
31.4618	-3.1773
28.4528	-0.967059
25.9393	-1.45887
19.953	0.208823
20.3975	1.02613
20.6892	4.22412
19.4634	-2.5409
27.6669	-1.9078
26.318	0.190997
30.6607	0.189354
29.0797	1.88798
24.5405	3.50216
22.5357	2.6043
24.5859	-0.757393
19.9825	-0.916575
25.4767	-0.70553
18.717	-2.95495
22.8983	0.170774
13.7589	0.726607
25.5866	0.64599
27.5468	0.437156
30.8199	-0.338447
26.5764	1.58426
25.4868	1.74898
28.1494	-1.95958
28.5343	-0.160633
31.3803	4.23573
27.5861	1.09736
34.2801	-1.8904
27.2815	-0.119582
30.6544	0.778833
33.6277	3.19989
42.654	-1.22283
36.4332	-1.91023
37.927	-3.42286
37.8221	4.26946
33.8142	-0.208912
36.2063	1.37031
44.9797	-1.7045
37.1721	1.21566
41.438	2.36755
40.5056	3.81598
32.5971	-2.24702
38.4117	0.261622
43.9385	-1.85072
49.7444	-1.98244
42.6893	-0.796143
40.923	-0.0311047
28.6082	0.87701
22.5027	4.16817
27.3009	-2.05148
26.6121	1.25238
29.0142	-2.52622
24.7973	-2.83759
27.0085	3.10681
21.6609	-2.00647
32.5974	0.358016
31.9882	-1.56433
22.971	1.26116
37.8525	-1.10473
34.3241	-2.5436
42.8939	-1.39279
28.9993	-3.73995
27.9097	-0.219959
34.2495	-0.0901167
32.4076	0.0990415
31.8943	2.40457
28.8539	-0.848048
32.6745	1.4044
30.4255	0.481305
40.9213	0.68716
33.9165	-3.87096
27.0086	-3.66335
39.2913	5.10666
30.0703	1.05924
26.2394	-2.01137
20.8694	0.246982
24.0775	3.00614
23.3393	-4.84779
25.8311	3.4082
21.2741	-1.5308
14.9339	1.83306
24.7308	1.6864
23.7334	-4.57183
20.2676	-2.97945
23.7189	-3.30209
16.6739	-0.565644
21.7057	1.14801
17.8328	2.16824
21.4756	-1.90874
24.123	-0.214869
17.2092	-2.81896
12.8803	-1.93367
8.76482	2.07549
13.4855	-0.701403
14.2239	0.390787
19.8806	-1.70301
21.8489	-0.41748
18.5764	2.94016
24.1298	-2.75338
15.8257	-3.15917
11.5246	1.79456
11.1889	-3.17252
15.7003	-2.78334
22.7958	-3.53824
14.3623	-2.21776
8.39652	1.02515
10.5222	2.34775
24.5756	2.1557
11.2053	-2.45561
13.2214	3.17031
15.8224	-3.52349
22.3488	0.410035
22.2671	3.17029
14.2825	-0.985382
15.9011	1.84384
13.8326	3.33861
13.6364	-1.48739
8.6346	-2.25342
10.7204	-3.05812
8.22822	1.03134
-0.58842	-0.879714
12.8816	0.147128
14.6777	2.40471
24.5723	1.79608
19.1612	-0.628856
15.5812	0.691115
7.04928	2.80833
6.7101	1.54079
6.23084	-1.75435
18.4302	-1.52455
26.9125	-0.50371
15.816	0.695875
15.4133	-1.26655
22.8387	-3.80509
18.1389	-1.24095
17.8152	0.28368
15.7967	1.28233
20.9036	0.757297
19.8656	1.50816
19.5115	1.97508
15.3726	-1.36803
20.0892	-0.651006
15.3781	-0.339197
20.5307	1.353
21.3011	-0.284782
12.3031	1.5333
17.8505	-1.67901
23.9389	1.9811
25.7822	1.40009
22.0097	1.3847
12.8798	2.29573
18.2741	2.01556
16.0893	2.72278
20.5975	1.46307
18.1953	1.31931
16.3386	1.92038
21.6572	3.62757
14.4847	-2.11902
19.7243	-1.66627
20.5399	0.420126
15.4197	-0.0520077
23.3128	2.38769
17.8039	1.94723
18.8685	2.18505
23.5034	-1.85597
21.7334	-1.72603
28.2473	0.0366414
13.0075	-1.43717
14.0744	0.193865
24.1934	-3.02711
19.5802	1.67965
17.2726	2.25423
12.1812	-0.985432
15.3267	-1.31845
16.9587	-1.63863
18.059	0.602446
19.4739	-3.24277
9.69663	-0.475439
7.82574	2.22952
12.2567	1.11365
16.416	-1.33078
26.9876	-1.08805
11.0991	-0.422635
22.4196	0.481495
24.2822	0.40051
23.7972	-0.888046
19.9728	-0.54282
14.6604	0.193944
20.0322	2.28599
19.2503	2.46237
20.9832	-4.48977
18.8048	1.02253
28.4119	-1.91654
22.21	-1.13771
6.10188	0.923745
10.9523	-3.58611
11.463	-1.52477
4.99202	1.31987
21.076	-1.15604
19.9517	0.450253
24.3505	-0.329608
27.8068	-0.212692
32.6878	4.12331
24.3992	0.908853
28.3651	-1.07079
37.1745	-4.33092
32.3998	-1.70519
26.6179	-0.649254
22.5505	0.841325
27.6373	-0.47307
25.9874	-0.859626
19.1073	0.404328
19.4264	3.2183
24.11	-2.94816
26.9505	-2.59153
28.3115	1.55921
34.8753	1.47116
42.4676	0.127148
34.9705	2.50083
37.0257	-3.09124
20.7926	0.0692679
22.4392	0.176494
25.5639	-0.312595
23.2186	-0.662062
18.609	2.72812
13.6049	-0.216868
19.1504	0.912113
14.5617	-2.69325
17.3013	-2.87577
23.5706	1.87578
18.3902	-0.610207
15.2016	-2.2225
24.9149	-0.0242867
27.4904	-3.40731
26.6798	2.00196
33.3121	-1.05886
31.6036	0.276642
36.5268	2.58393
22.5871	2.15921
25.1995	-1.52859
27.1486	1.81273
21.3464	-1.15143
15.8329	0.993788
18.9283	-3.37208
24.2935	2.97481
35.6574	-3.8548
31.6097	-1.92695
34.4406	0.623363
42.8014	1.52489
29.7731	-0.750744
33.9351	-0.0489284
36.2826	-0.958587
26.8526	2.9861
27.1156	0.491204
30.4408	1.60738
30.6017	0.721616
25.6689	-2.19062
26.2153	0.253694
25.5115	-2.26279
18.4727	0.827727
18.7701	0.693734
23.226	0.974708
21.4707	-1.27557
25.8152	3.57765
29.5677	-0.471395
30.6277	-2.61792
28.2671	-2.87915
18.5741	-2.42951
22.6003	-3.7757
23.9959	1.33197
15.5663	1.32909
15.6024	3.94014
19.3701	-1.26489
21.0569	-0.624204
25.3459	-2.47729
32.4329	-1.03565
27.9173	2.89687
31.7206	1.22225
28.2862	0.294273
25.9314	-1.23124
28.7774	0.636705
25.467	-1.18157
33.5152	-1.39768
26.911	-1.49749
25.3353	1.63315
20.3319	2.40311
15.2609	1.73558
13.8548	0.583199
15.9074	-3.95241
9.60888	0.0934046
7.71225	1.97814
4.0103	-1.27547
10.6385	1.42704
16.1839	1.29541
15.5456	-2.02706
22.8125	1.84883
15.4195	1.10664
16.8488	-0.316274
18.885	-0.642818
20.885	-1.40918
14.8374	-1.25941
14.9641	1.53111
16.7785	0.541579
11.6261	0.425203
13.6271	0.782079
7.0765	-1.68903
8.73952	-0.946462
10.3647	0.202847
15.4928	0.402776
2.85811	-1.1008
13.1324	2.64372
4.03141	0.331783
14.189	-0.600961
22.1942	0.536846
22.9478	-3.41906
20.1801	2.90777
12.2883	0.0921384
12.7952	4.12386
18.3217	-2.21503
15.4956	2.11283
7.85938	0.677381
8.95016	-1.59904
7.37602	0.382009
0.671414	2.66756
5.62082	-1.34906
9.52476	-0.718715
12.5011	-1.54797
11.8591	2.38549
12.004	-4.03838
11.5517	-1.74798
11.0109	-0.924686
6.67033	1.27161
5.63593	-3.47913
8.98242	-1.29428
10.7665	-2.87326
17.009	0.180556
12.4962	0.989306
17.8774	-0.521677
10.8792	-2.21527
7.60741	-0.500473
17.3184	-2.34228
14.955	2.15911
9.77181	0.153488
14.9035	-2.97015
20.2481	1.05037
13.8122	-2.80586
10.9061	2.17039
3.45774	1.20345
12.5608	2.09989
10.5652	1.21737
10.6985	-1.8128
13.5291	-1.65508
14.1679	-3.16324
10.9072	1.22764
12.8825	2.74944
2.461	0.705876
17.4266	2.793
12.1918	0.827381
17.8557	-0.498979
21.0432	3.9667
20.1361	-0.883452
23.299	0.212785
20.6747	-0.856613
16.4449	0.842664
23.0659	-0.809823
14.6837	0.519559
28.9205	0.262512
31.8672	0.683299
28.3937	-0.929229
26.2888	-3.21932
27.8668	0.685575
34.4101	0.0665982
28.0443	-3.03861
18.7965	-4.11259
23.9063	1.4578
22.849	3.35334
20.6666	3.70933
33.8311	0.395579
29.962	-2.81009
36.5867	0.843663
35.6915	1.68982
33.4336	0.838103
35.044	-0.380122
34.3676	1.40584
42.9726	-0.457551
35.4631	-0.756834
40.3006	2.70259
33.0099	-3.06107
32.4267	-3.95708
24.8991	-0.250062
25.9222	-0.709252
23.6658	-0.902998
27.4014	-2.18226
28.8251	-0.135411
29.2625	0.947275
27.1346	-0.812547
20.3583	1.88354
23.844	-0.141719
23.9211	0.342606
22.9971	3.01961
34.1559	-3.26769
26.6387	1.36491
36.1703	3.32252
31.2611	-0.603876
41.6742	2.52035
34.823	-0.113172
39.0958	2.20162
34.7852	-1.85436
33.0692	2.19163
28.8462	-3.72207
26.6051	-5.17862
28.3079	1.02654
30.181	1.54701
27.7726	0.174486
31.7729	0.0517722
32.8604	-1.70534
20.1597	-3.04967
22.9364	0.776321
29.9616	-0.0744532
25.3126	2.62879
10.6033	2.57919
7.86984	2.84533
15.115	2.47215
18.5191	-2.93677
20.8861	-1.38466
19.6838	1.92364
27.2587	-1.63049
18.2048	0.452392
21.168	-0.582479
16.6658	1.90972
19.0089	1.55564
22.4602	-2.03255
21.0293	-1.67343
22.0449	0.596887
11.2187	0.268586
23.5714	1.49495
25.329	-1.65485
32.4538	1.69647
29.2888	-1.93652
22.9219	1.93921
27.7713	4.67739
27.2018	2.08205
26.8674	-0.556971
24.0636	5.51243
22.6527	-1.30004
25.3044	-0.331018
13.6878	1.03452
19.698	0.723846
18.6725	-3.39352
17.1185	-2.05592
23.5083	2.6162
17.3522	-0.572283
21.4493	2.62592
28.4793	-0.414753
19.273	-1.13806
28.1251	-2.33387
26.9121	-1.86709
19.4352	-2.62236
31.5539	1.41817
33.9678	-1.87154
25.1325	-1.50616
20.4488	-0.640665
25.6779	-0.659969
28.8815	-0.730446
30.3695	0.105985
25.7838	-3.15569
30.5937	1.1726
26.268	1.03629
28.0405	3.3101
19.9363	-3.07889
34.4536	-0.959748
30.3884	0.229154
26.0905	1.96542
23.5957	3.15413
20.2418	1.33415
30.3755	1.25135
27.8702	1.15362
15.7961	2.13696
21.1797	0.731884
18.0224	-2.13992
21.405	-2.21132
23.0674	-1.33656
23.5158	-1.21542
27.7879	-2.5975
23.21	1.24881
21.9209	3.80112
27.1839	0.0198255
27.9289	-0.911265
18.1286	-1.46366
14.2962	3.98426
14.8503	-0.577726
12.6717	1.17422
11.7352	-0.690151
10.9629	0.466479
14.5922	-1.22982
16.8854	-1.24036
13.8111	0.816886
23.6425	4.91913
20.6184	0.306044
12.1587	1.91094
5.79934	-4.85085
15.7209	-0.578128
22.3593	-1.29476
24.7255	4.48895
23.6013	-0.0360007
24.5794	2.91819
19.0511	-2.27018
18.8446	0.925312
19.3976	-0.112183
18.2967	5.28778
15.3334	0.794586
22.6491	2.73455
22.7311	-1.20888
33.2101	2.31732
21.9107	-1.71823
29.2685	1.16999
26.1857	-4.19087
24.1458	-0.220868
20.489	-1.16274
19.1927	-0.763616
14.6426	-0.290179
19.8621	-0.542327
27.5023	0.136675
21.2517	-0.000658757
17.174	2.9101
22.9234	2.92311
20.5715	2.74402
19.0676	2.86419
14.6347	0.0849749
10.9406	0.794818
12.5091	1.53793
20.991	-0.932709
24.6511	-1.99552
19.4733	-4.78533
18.7192	0.801175
26.5453	4.2518
34.493	3.84717
27.498	-1.44892
40.2256	0.499201
29.3092	0.0242095
30.1642	0.985967
33.1078	-4.81672
28.9199	-0.497009
23.9584	-1.37627
27.8029	0.553912
24.5824	1.47852
15.1034	-0.0348408
21.2726	-1.33204
24.8768	-0.539621
33.2833	-1.09446
28.8925	2.45907
35.1325	-1.48515
30.9897	-0.750261
31.948	-1.80091
34.434	-2.53319
26.035	1.94485
24.827	-2.31239
28.4156	3.71647
31.9742	2.11908
32.8967	-3.09895
30.9649	1.4744
30.5247	-4.33546
27.8911	-0.157656
33.5211	-0.996909
34.1873	0.94817
31.6604	-3.16818
30.5667	-0.521444
27.1206	4.68514
21.9761	2.47916
29.0533	0.893738
23.548	3.09699
20.1471	-2.21517
26.3437	2.98839
25.6517	-2.44181
33.0212	4.54497
29.5001	3.97255
27.1336	-0.125234
30.9555	-1.37509
39.0466	-1.5068
30.6368	-2.1039
26.6509	-0.585244
24.5513	-1.42363
24.3439	-2.04521
24.9769	3.32171
21.0618	1.27827
26.3486	-0.268315
32.032	-2.01626
34.7935	0.999992
29.9763	-0.642292
32.0603	0.639928
27.6607	-2.84262
27.7513	-2.41563
17.5314	0.248385
21.7388	-0.0307629
29.7394	0.0855678
26.1446	-1.01471
30.9571	0.094207
27.4082	0.227596
33.5473	3.21835
29.8346	4.21594
21.1839	-1.60612
17.0642	-0.106242
28.4339	-0.915324
18.5727	0.108225
21.3346	-2.43568
25.2507	-0.764646
21.7424	2.33371
17.0949	-2.01542
24.4072	-0.683857
24.2523	0.318491
28.2997	-2.56357
23.7954	3.74271
27.0088	1.164
28.3415	-0.477077
36.9063	2.13297
39.4708	1.46938
35.909	2.79484
38.729	0.620608
42.7178	1.14003
29.5988	2.4671
31.8362	1.20328
34.3115	1.39987
27.2893	0.144669
32.256	1.11487
29.6247	1.37211
37.5742	1.43858
36.1854	-1.49838
34.4616	0.416758
32.4827	3.97293
23.7922	0.263617
31.2112	-2.95149
35.3563	3.71154
32.7873	-1.16862
30.2302	-1.75047
33.4156	-1.72468
25.2431	-1.75283
18.8668	-0.790743
20.6575	-0.832196
22.7239	-3.42475
27.3322	2.85575
30.2589	-0.196749
30.3955	3.26807
30.4137	-2.10915
25.8981	-0.213375
18.2143	-2.21412
24.3477	-2.63339
29.9274	-4.16218
39.38	0.524011
34.4828	-2.12081
34.3287	-1.25017
20.2538	-0.0296137
18.9234	1.73603
19.0495	-3.19162
31.0276	3.84318
32.6543	0.153413
31.8548	-0.637932
25.3436	0.625581
27.4272	-1.44909
27.1743	-1.18799
32.1463	-1.08076
37.559	-2.83561
29.6655	2.34713
31.0248	-0.813983
25.2558	0.230492
20.018	1.0379
16.761	1.99276
16.3876	0.680894
9.4205	3.56635
20.1474	-2.32966
20.9159	-1.86197
21.1401	-0.282007
25.2353	-1.80815
17.9735	-2.4857
25.383	-0.629092
9.80352	-3.08857
8.77952	0.00788785
19.7222	-2.37714
18.9507	2.52009
19.6368	-0.0458096
22.4284	0.0344533
27.9393	5.21943
33.5621	-2.11472
35.4644	-0.305197
23.2357	1.07238
8.47305	-2.1192
19.3701	4.08514
15.6476	-2.58434
12.844	4.04455
17.1389	-3.80047
16.2529	-1.42988
14.8	0.561753
25.4503	0.142871
25.3793	-1.84097
25.587	-2.39692
23.909	-2.21403
9.37385	2.59317
19.8401	3.36143
26.1508	0.0169885
26.7038	-0.118385
20.511	0.0714189
14.3271	1.17692
22.8853	-1.08288
16.8218	-0.591546
16.1911	0.27798
18.9526	5.93564
25.0385	0.717886
19.5637	-3.15106
27.3904	1.62145
28.6932	0.830059
26.147	1.17864
27.3737	-2.49421
23.4768	2.86614
18.5018	0.75957
25.4299	0.599234
25.6379	0.9786
29.8105	-1.51288
25.9665	-2.15079
19.1365	0.916492
20.0754	-3.81838
24.924	-2.78878
26.9637	0.115543
34.312	-1.74981
25.2959	1.51942
25.1579	1.12762
28.9062	-0.164413
31.9497	-0.826873
31.3851	1.01707
21.9542	-0.0455093
24.1004	-1.52208
25.4511	2.24763
28.7467	-1.70602
28.0665	-0.716029
28.7396	1.35792
25.7441	-0.31671
24.3915	0.245774
27.9553	-0.143887
22.4187	2.52315
22.4686	-1.60793
22.5047	-0.829875
18.773	1.27484
17.1578	1.54209
17.1456	2.97869
17.7414	0.426466
14.1476	1.7877
7.74087	-5.94458
9.91669	-2.54306
13.1645	0.342641
12.8827	-1.71431
10.91	0.366862
19.3407	-2.62679
17.9108	2.06989
29.415	-3.17913
25.5144	-0.545559
15.5985	1.3337
16.1574	0.357487
17.9882	1.32515
31.7447	-0.427433
19.6362	3.16131
14.1279	0.502533
31.1162	-1.72835
23.0243	-2.16289
15.2135	-1.71977
17.9925	0.526621
23.3337	1.67752
19.1861	1.0499
12.2492	0.498263
14.3185	-2.80853
11.917	1.53302
10.5537	1.43971
14.0755	-3.28213
17.4794	2.84365
21.012	-2.85599
15.1932	-1.02694
16.0816	-0.0630802
16.6234	2.21974
19.3522	-0.806731
15.5673	1.73683
8.8771	1.75405
12.5598	0.0483546
17.2053	-1.40195
15.4003	1.40876
23.4138	-1.09814
8.71973	-1.61547
13.0218	-1.14012
12.4568	-0.435651
13.4752	-0.958796
17.5909	0.0421897
9.77021	2.46743
9.06903	0.409218
5.37492	-2.56409
8.23552	2.88228
6.61744	-3.14442
18.1874	-1.65456
17.8196	-2.286
22.7003	-1.97981
19.8262	-3.1161
9.85402	-1.20216
17.0161	-2.22857
25.8951	-2.17551
18.8541	2.18114
23.8259	2.44667
26.5304	1.59867
21.7731	-1.96902
23.0257	2.19185
27.6648	-0.535471
17.7187	1.51121
13.4434	2.01676
12.7672	-2.40105
13.6577	-1.1235
13.6219	-0.208193
13.7057	2.38507
20.7425	-0.594541
14.2442	1.89324
15.7972	0.782784
22.4921	-2.81753
20.9853	-2.31333
21.1315	-1.13424
27.0224	0.0889061
24.1492	1.04931
9.33767	3.53262
19.854	1.62302
15.2254	-2.88182
14.3153	1.47973
11.1115	-0.479035
14.3271	0.655562
18.5975	-0.881892
15.2548	-1.2051
11.2188	1.56645
7.09063	2.0331
10.1419	1.79262
2.53862	-2.50296
8.09816	-3.70698
1.81335	1.56066
10.8388	-0.0826398
2.06072	-0.208674
8.85568	0.0021927
2.78688	0.112692
6.28096	2.05114
1.44096	-1.16172
-6.91388	1.88785
-13.2652	1.42544
-4.95043	1.8484
-6.88998	0.84923
-8.31971	-2.43763
-8.93647	-1.39721
-5.70394	-0.573773
1.91863	-1.29182
6.4122	-1.75744
2.07204	-1.50117
4.51203	2.59289
7.18893	2.15512
2.72249	-0.581858
9.34059	2.16804
6.75571	-0.645693
7.14077	0.469494
-4.59729	0.274939
3.13563	-2.93145
8.17566	0.689939
7.39039	-0.108788
9.10526	1.84416
6.74445	-1.99236
8.96644	-2.55271
12.6711	-0.611636
4.21132	-3.93495
9.03537	-2.9297
11.8773	-3.56362
13.0362	0.714599
10.654	-2.35661
11.2575	1.15668
11.9131	-2.14973
9.38532	3.199
17.2251	-4.73574
16.7275	-3.03933
18.842	1.20203
11.3591	-0.311459
8.62871	-1.93356
10.3302	0.423405
16.265	-0.185209
13.1561	2.22973
7.3815	-0.491132
14.589	1.39913
13.1519	-2.65029
8.22649	0.46496
17.7817	1.52657
4.58313	2.0206
17.8654	2.09022
12.8627	1.03961
2.58799	3.27977
7.58827	-1.8525
11.3991	-0.444161
1.92897	1.081
4.57373	-2.5147
-2.45702	1.34498
-0.151203	2.90537
-0.334515	-1.70233
11.2403	-0.619492
9.31048	-4.02544
8.62109	0.727466
3.45427	0.0223155
10.7099	3.76493
1.54258	-0.00417015
-7.68187	-0.936037
-11.1164	-1.42186
5.05429	-2.18975
-3.94256	0.382802
1.06106	0.876853
1.75281	1.36573
6.69189	-1.63336
5.09806	0.243632
8.78561	-0.652775
4.52665	-2.04764
2.87765	0.455599
1.31765	-2.67012
1.28556	2.53336
6.95368	-3.80641
4.38907	-2.07739
-0.480377	-2.56865
5.26113	4.07471
8.22791	0.0456982
12.0101	0.0895993
9.18425	0.968067
4.83826	-1.0728
3.33471	-0.815822
0.313517	-1.51199
4.37129	-0.55199
8.98556	1.96585
9.96381	-3.14027
1.76368	3.60433
-5.81368	3.8363
-7.85786	0.234505
4.32111	-1.0338
5.9876	1.29494
17.2095	-1.65314
8.65272	4.33641
4.16379	1.48043
0.727219	2.27832
5.40264	-2.07417
8.15763	-0.933225
15.4576	1.48163
14.2863	0.36953
13.403	0.912809
17.5722	-2.76032
10.5046	-0.605797
19.1692	-3.51506
13.97	0.0026572
17.1659	-3.2021
24.4471	1.82519
25.7549	-0.0484272
19.0654	-1.5528
22.0791	3.72992
20.2925	-4.2021
12.9841	2.0165
12.3759	-1.73307
11.927	1.0506
19.6918	-0.309008
20.7561	2.13854
18.5348	1.75581
29.8975	1.45
27.9916	5.17236
20.4317	-1.39025
21.925	-1.53526
29.7342	1.00762
28.0745	3.20751
15.6859	1.7613
19.1452	0.653437
19.7819	0.963913
22.4515	1.97013
19.8422	-0.609414
28.5829	1.24589
31.1978	-2.26641
33.5256	-1.17722
31.1531	-1.91915
17.525	-2.23932
26.1081	-1.6792
23.1412	-1.19243
23.4915	3.66109
31.4339	0.0451629
39.73	2.43646
30.1662	-1.15727
37.5251	-1.70583
40.1345	-3.95497
34.4375	0.128475
42.0314	-0.478398
30.4435	1.77392
29.7771	-3.85414
25.4406	0.094991
27.1123	-1.6678
25.8331	-0.799494
34.7514	2.26816
26.7285	-0.321622
34.6522	-1.23516
30.1431	2.11286
33.8415	-0.628251
30.8787	2.6055
28.339	0.833888
18.3531	1.06381
16.3596	-2.875
16.7758	-1.75016
8.67585	-1.07793
0.967184	-0.603214
7.19382	-2.32132
8.29205	-0.712992
10.1134	-0.680527
14.6727	0.174525
20.1559	4.16095
17.222	-1.01435
18.7416	-0.868869
18.4682	2.21402
24.6216	-0.623211
25.4494	4.19582
18.8681	2.5426
21.6797	-2.5271
20.1759	4.06282
14.7803	-1.80617
22.0007	-0.533791
15.4228	2.29535
8.96242	-0.877891
13.2955	-0.330631
2.952	-4.17608
2.60357	1.2037
-0.68241	-1.32996
-1.20935	-2.29507
1.98195	-1.64448
3.27219	0.17584
-2.05449	0.700006
-4.1209	-3.60735
3.20222	0.85559
10.4107	-1.18908
8.86169	-0.0221953
2.70482	-0.64346
2.24632	-1.07751
3.15848	2.55793
-2.54319	2.18916
3.17372	-1.27621
0.454701	2.1428
2.93023	-1.44697
-5.44308	0.28786
3.466	0.299437
6.54863	1.91845
8.47843	-1.34477
7.08088	-2.15816
11.4352	1.51087
11.08	0.0165322
13.7086	2.30599
14.3068	-0.153954
16.8548	-1.94816
12.138	0.0713296
21.9706	2.92272
19.4989	0.828982
13.9335	1.81643
7.98081	2.1661
11.466	0.880024
19.3213	0.0556927
17.6775	0.538267
19.4782	-3.03431
19.3634	-1.438
16.3081	-2.44344
17.7555	1.48642
26.0965	-0.559231
14.7808	-3.63562
10.9675	1.16345
5.62059	1.39144
7.82044	1.58546
20.9936	1.05071
21.7328	0.982675
11.2959	1.42121
10.1854	-2.8585
5.87529	-0.956407
19.0169	0.141322
22.7973	0.104317
20.9387	-1.1878
13.9521	-2.92723
16.6667	0.672087
16.7054	-0.546513
18.136	0.271716
12.4872	-0.527171
17.373	3.30471
21.958	-1.15407
21.4526	-2.17816
32.8815	0.517612
30.403	-3.59218
34.3638	-3.39827
32.047	1.30547
26.4969	0.743662
25.7567	-3.15874
18.4593	-1.08349
21.9145	-0.169409
24.8814	-1.9336
19.259	0.165642
11.1554	-3.42105
12.1167	-1.71844
22.8118	-0.396814
21.9938	0.154911
20.5307	2.42914
20.9304	-0.336589
15.542	3.25159
26.5256	-0.13636
35.4047	-2.025
32.4953	-2.05723
16.4677	1.75596
24.8668	-0.515676
23.9445	-0.0878152
28.8282	-3.69156
27.6415	-0.932814
23.4519	1.60546
23.1698	-1.94647
19.8479	-0.535532
27.2763	0.110539
25.2537	2.76356
25.2641	-0.389437
30.6478	2.20709
26.4919	2.71505
27.7928	0.177411
30.2993	2.43801
32.1408	0.0552006
22.1393	1.87042
36.411	-2.41925
31.7834	0.0610685
24.9305	-2.20862
16.1648	-0.622776
20.7757	-1.37191
20.2064	0.879094
24.35	-2.38846
29.5595	0.187061
27.5166	-0.922988
30.0172	0.628518
27.171	-3.35891
24.4048	1.32482
17.7081	5.20044
17.0363	0.474968
25.5272	0.754887
25.7449	0.685819
28.0101	-1.03298
24.42	-1.10468
24.1777	-3.13161
22.6976	-0.151469
19.9399	-0.710526
19.4102	2.11488
18.7088	0.213653
17.0285	2.44833
26.3661	-0.459659
25.6581	2.39816
25.3233	-1.98886
33.4989	-0.27608
32.5774	1.39189
39.8651	-2.19836
30.1812	3.75294
33.1532	2.90374
25.8249	-0.970434
26.4907	0.337552
23.1537	0.88399
21.4418	-0.485994
15.1203	2.19111
22.5278	2.64679
20.1376	0.0533954
15.2003	2.82238
19.7164	1.31828
20.088	1.7945
28.1405	-0.136546
18.7989	-0.481929
20.0415	0.554435
17.4261	3.21845
19.2083	1.04663
24.0175	-1.71221
19.3624	-1.94909
27.7936	-0.888396
34.2434	-1.2798
22.5491	0.251929
27.9167	2.89613
27.3449	2.01879
21.6368	-0.10635
17.2122	0.102517
19.439	1.07702
14.364	-0.893098
20.9467	0.129808
30.0279	-0.315645
28.5322	-3.60249
30.1846	-1.52921
32.2657	1.79999
28.4886	-0.498152
37.1927	-2.42605
33.3053	-0.347849
42.8899	-1.20684
30.3379	0.458087
38.6468	-1.78929
38.155	3.04631
21.7219	-0.892418
17.8088	1.94971
23.2791	-1.97416
24.5177	-2.49869
23.6097	-1.40944
28.3832	0.985291
34.1131	1.6938
37.55	4.16047
31.5969	-0.35916
45.7326	-0.847011
48.3562	5.18973
32.7215	-2.13331
31.5136	3.77292
30.9546	3.27214
31.2117	-2.16317
28.5566	2.41935
33.0921	-0.00359193
37.0677	1.46362
34.0881	0.047091
29.1127	1.72364
31.7989	1.41466
28.9878	2.31812
34.0297	-2.9736
25.4463	2.4244
22.3516	-0.625888
24.9143	-2.83635
19.5548	3.82324
11.456	-0.508911
20.0908	-0.606482
11.7168	-1.39441
15.3441	-3.47174
4.67705	0.568099
5.92241	-2.91223
-0.325687	-3.81106
6.46008	-2.64475
7.66701	0.645197
9.42478	-1.33582
3.85181	-2.25794
17.3722	2.41654
14.0529	-0.704888
14.3053	-0.856482
16.1089	1.75885
18.9746	-0.259231
22.4624	-2.56562
22.4603	0.697849
23.0564	-1.66543
17.7475	2.77736
18.6965	-0.321778
23.837	1.73595
30.7815	-0.892717
18.5875	3.87042
14.423	-1.89203
16.2425	0.480228
22.8298	-1.06268
25.824	0.532174
22.3921	-0.575202
22.3676	-2.40348
29.0213	-0.843155
25.1531	1.35687
28.7102	1.10886
33.8166	2.31965
30.9605	-3.34769
18.4743	-1.15994
22.4253	-0.834344
33.592	2.088
24.6774	-1.23795
25.5752	-0.0845918
23.9354	-2.22467
20.3538	-1.76805
26.5362	0.183961
30.6144	-0.753306
28.9591	-0.220318
21.8531	1.2745
17.4718	0.830733
16.7915	0.939471
9.1845	-1.58979
8.42122	1.43399
17.638	-0.725452
13.3059	-2.21598
18.3265	-0.539055
20.9177	2.23169
22.0407	0.43728
21.2018	-0.23807
15.8474	0.526885
26.9828	-0.216263
26.1295	1.45232
26.7611	-0.199915
16.4425	2.27771
19.6651	-3.1129
25.3509	0.073479
14.2582	-0.822306
23.8728	-0.231468
24.9285	0.0980973
27.3716	0.744616
26.1427	1.00139
24.5675	-2.25892
23.8232	-0.984708
31.4215	0.00731781
33.7651	1.86473
30.7842	1.98631
31.491	-0.978712
35.3426	-2.10829
32.7333	-4.09022
30.7158	-2.79461
30.3621	3.59752
28.8227	0.713721
32.102	0.628708
38.9683	-1.84885
34.9427	2.47465
29.1199	0.370881
26.628	-1.41929
26.669	-1.67973
27.5638	-1.525
26.5097	1.46317
20.9236	-2.35567
18.3108	0.0942656
15.328	-0.832375
19.5996	2.05025
12.8013	-0.599414
10.9586	2.73118
20.3755	0.846706
17.6583	1.84733
16.2719	-2.87861
14.118	0.608352
27.6934	2.74463
21.5024	0.311413
21.8047	-1.66664
29.7269	-2.93198
23.9883	0.183494
25.1262	-0.400316
28.3552	0.561488
17.4068	0.00978085
28.4269	-1.53793
28.8569	-2.58361
23.6654	0.181756
27.9008	-0.65545
28.553	2.53416
21.6185	4.09928
19.0083	4.00837
15.5794	0.893119
16.0763	-1.89846
12.0542	2.20949
20.2684	-1.24708
15.1711	-2.51056
22.582	-3.20469
17.0051	-2.42397
7.01447	-0.196293
9.93917	-2.37296
22.5964	2.01746
32.4166	-1.09514
28.6372	1.2137
27.0217	-1.602
30.4699	0.210946
22.2902	0.633659
11.1982	3.13114
23.2034	1.92104
16.2538	4.01201
16.0788	-1.76587
17.5868	0.901554
6.33958	-0.537655
17.042	0.36616
23.599	1.71867
14.9377	1.56929
26.5034	1.86481
21.9629	-2.4228
21.4903	3.33488
10.8508	2.38546
19.7606	-0.227271
12.9676	0.045859
22.6584	-1.65931
28.1442	-1.53683
28.3173	-3.61804
31.0854	3.49527
21.7873	0.605796
18.3855	3.01223
23.6082	2.63161
27.6933	3.35105
29.4732	-0.654382
22.3269	1.25083
24.7191	3.70871
26.4311	-4.76057
33.5837	0.950429
32.231	-2.69538
25.1564	0.663543
26.8046	3.49002
19.3713	0.0137381
20.968	2.48721
27.3344	-0.333096
36.7781	-1.16779
30.8437	-2.65291
31.6744	0.401509
36.0796	0.374457
39.6166	-3.56927
40.8838	1.02913
30.064	-2.69711
26.1481	-1.2579
34.7169	3.01034
27.6462	2.34427
32.4425	-0.199528
35.4713	-3.60191
33.9582	-3.19262
35.0459	-0.932298
25.4143	3.1437
23.8923	-3.41111
26.0797	2.22197
27.8416	1.32769
27.4941	1.48583
27.6282	-1.92359
32.6822	1.85466
32.6568	1.05925
32.1238	-2.50359
29.5125	2.11457
33.3114	0.611759
26.1892	0.697097
27.4692	-0.741353
22.3752	2.05191
31.4	-0.350223
30.6101	-1.37063
37.2967	0.822747
28.5964	5.18959
33.7181	-0.731338
30.198	0.221662
26.5307	-0.411544
20.0626	1.68947
23.7512	-2.60123
32.2288	-2.2897
33.3219	-2.35377
28.7697	1.3876
26.8414	0.173865
31.2408	1.72255
24.6801	1.26948
34.0812	-2.38635
32.5646	1.20506
24.7114	-2.06772
31.3755	1.57092
29.319	2.27129
25.3367	3.84957
25.9964	-0.66776
27.2985	0.571866
21.9388	0.0123084
28.9993	-0.981166
26.3437	-0.0336739
29.4777	-0.38282
19.5913	-2.204
13.9696	-4.01819
19.8381	0.604575
29.6422	0.310213
30.3788	3.48857
35.1938	2.90471
32.6785	4.14283
30.4279	1.66751
30.6368	-3.41746
31.4284	0.86002
31.984	1.00641
39.4462	2.94576
47.1989	3.2115
38.5565	-1.56562
42.3303	1.37227
43.7254	2.49361
36.8844	1.03922
35.892	4.12147
38.134	0.0157599
28.0978	2.57604
32.5449	-1.9863
26.3589	-2.84039
18.535	-1.79703
14.6031	1.43214
23.2884	1.86385
29.7274	-0.993342
26.3322	2.89363
38.7256	-4.64878
39.2951	-3.70268
44.4298	0.928521
42.1388	-0.456864
46.1681	0.650666
43.7696	1.96866
42.5939	0.754947
41.3677	1.13521
31.2847	0.801921
44.2861	-3.65252
32.2346	2.94321
42.27	-1.87764
41.1086	-2.85993
33.338	1.13913
33.5898	1.88496
46.9887	-0.691563
36.6035	-2.36484
47.4802	-4.24015
47.8656	0.782319
44.6279	-3.96671
35.4665	-1.6806
36.9279	2.53787
33.5173	-0.313411
31.6378	-3.36798
27.1079	-5.70363
27.9262	1.50436
33.4355	2.67502
22.2573	3.72487
28.1761	-4.88854
38.47	2.67894
29.7865	-2.10759
33.5337	0.841721
32.5733	-1.50112
27.1125	0.631975
30.3499	0.41257
30.4919	-4.7589
30.6695	-1.39747
26.5212	1.32082
29.066	0.514705
24.6078	-1.654
27.0914	1.80064
31.878	0.25103
28.2476	-0.415547
21.1572	0.741084
24.2708	-3.10654
24.5612	0.539107
31.0008	1.20972
33.3482	1.79352
28.3183	-1.94285
32.4868	-0.787817
18.5725	0.66896
27.7598	-0.975283
20.5786	-2.4546
29.2222	1.49789
26.4749	0.768969
26.7568	-1.66947
23.8359	-3.38556
20.2798	1.32179
15.4047	-0.127696
9.63215	-0.584446
10.6909	-3.16646
14.3506	-0.117765
23.6258	2.45641
21.4454	-0.215936
19.5433	-1.20592
21.5051	-0.291471
28.8113	-3.39293
25.8884	1.90292
24.4501	0.914475
28.2652	1.09757
28.1093	1.95118
29.6901	2.08186
26.119	2.18595
27.3755	1.08373
27.1178	1.75792
33.508	-0.72823
27.2064	-0.280626
18.4033	0.59748
28.8718	-1.81612
28.7487	0.664983
12.6179	0.996121
24.8231	-1.40655
[truncated: 28,003 more rows]

## Sheet: Fig1m
Snx33 distance in z from cell membrane [normalized]
No	On-ruffles	Off-ruffles
1	0.0639287	0.111362
2	0.0613846	0.121655
3	0.00758586	0.0346592
4	0.158382	0.182352
5	0.0864614	0.111874
6	0.045315	0.0446629

## Sheet: Fig2b
wt	Snx33 KO
165.616	227.796
189.497	205.536
252.152	240.124
143.571	244.041
314.972	219.958
274.14	297.652
238.475	218.746
203.97	369.835
193.007	221.094
240.951	219.294
183.599	493.693
207.753	259.078
241.209	309.12
174.085	193.799
174.236	255.474
176.083	251.316
135.149	218.404
255.454	551.831
164.905	225.806
231.133	251.997
184.81	295.284
195.749	198.238
132.436	191.292
119.713	217.088
173.901	148.05
196.341	96.7509
150.866	231.986
189.594	246.447
85.4587	486.974
200.327	280.398
208.747	437.461
156.482	238.449
210.362	235.755
263.405	261.497
284.554	237.797
94.3037	485.794
190.393	236.05
222.711	428.1
105.602	263.13
248.887	352.9
397.849	219.431
254.807	256.27
207.072	503.266
275.524	202.424
163.237	340.727
219.328	191.246
204.784	430.972
207.325	94.516
147.301	183.4
236.621	153.925
130.698	272.457
142.93	238.364
141.782	266.584
162.433	202.693
76.9521	283.646
381.018	265.224
108.553	210.458
220.294	155.439
161.11	279.962
122.474	246.081
212.877	193.455
228.338	311.572
237.886	204.475
269.177	243.259
151.522	179.258
181.64	124.774
230.615	236.814
145.909	398.492
225.714	164.094
106.831	230.292
131.808	168.445
231.894	287.663
174.975	284.771
185.239	277.147
216.797	224.112
176.534	332.011
157.386	291.841
654.213	192.777
181.825
199.215
179.494
216.53

## Sheet: Fig2c
wt	Snx33 KO
0.930537	0.912102
0.956865	0.944992
0.699389	0.855826
0.968113	0.802312
0.923743	0.881499
0.780259	0.965075
0.742284	0.964507
0.933988	0.860959
0.75635	0.847479
0.847507	0.924506
0.914782	0.721974
0.902609	0.9549
0.887348	0.511557
0.966389	0.934661
0.833499	0.942602
0.561646	0.904638
0.92011	0.949763
0.839662	0.840476
0.897053	0.926172
0.772773	0.891496
0.728399	0.973887
0.959487	0.950181
0.652514	0.905564
0.826646	0.960649
0.744	0.889602
0.97067	0.850603
0.825514	0.955761
0.833827	0.777416
0.734871	0.897655
0.885526	0.92553
0.978745	0.589879
0.896562	0.947868
0.774678	0.717445
0.602527	0.900737
0.922564	0.897366
0.591418	0.925125
0.763067	0.947936
0.402108	0.946981
0.770747	0.678453
0.439237	0.913666
0.82891	0.856276
0.895208	0.91152
0.846702	0.963579
0.624696	0.716001
0.884812	0.884728
0.908026	0.882291
0.869232	0.615645
0.88618	0.911165
0.82681	0.905092
0.757459	0.883559
0.810106	0.855297
0.853995	0.833758
0.869643	0.886908
0.968203	0.95389
0.775801	0.88215
0.823863	0.883182
0.866425	0.91854
0.763672	0.891479
0.79767	0.810339
0.888052	0.895859
0.940061	0.808833
0.82871	0.984319
0.7272	0.785112
0.892343	0.933818
0.800614	0.952947
0.857969	0.7496
0.832309	0.936809
0.873784	0.784701
0.938653	0.905719
0.908271	0.81198
0.893616	0.792691
0.946571	0.888293
0.827943	0.8388
0.851957	0.933554
0.824037	0.948256
0.789078	0.928421
0.953077	0.812334
0.985385	0.918326
0.849148
0.804835
0.962696
0.857803

## Sheet: Fig2e
wt	Snx33 KO
11.4926	13.3287
16.5183	9.15548
15.9992	14.639
9.25743	23.9579
8.04803	20.0827
9.16796	19.685
16.413	11.357
7.68234	14.5527
11.8508	18.5898
8.15436	15.6105
9.09409	33.214
6.55392	8.26842
7.84105	12.9796
9.78767	13.9548
13.3311	9.22929
11.1569	16.9269
4.61175	14.0012
15.5387	19.8373
13.428	12.6506
25.304	18.8059
6.54327	19.1894
16.7176	16.6789
18.4172	18.4744
6.16562	19.5193
5.92609	14.1978
8.41017	9.1435
13.4458	7.78944
16.9705	15.2414
7.18394	16.5113
9.7399	8.41534
11.8263	18.74
11.9675	8.52364
8.24474	12.9847
15.4184	14.5927
7.2239	13.6263
7.07993	24.3824
13.2059	16.7158
13.2214	23.9482
14.5666	22.8735
18.7535	16.4487
14.1954	18.4399
8.41166	22.9837
9.14375	14.894
11.2679	19.9096
19.7575	14.3485
11.4918	8.04976
8.15495	19.7133
6.43061	7.6626
10.434	9.31206
11.319	19.7878
9.29852	23.5361
8.13345	8.57158
9.2774	14.3664
9.6427	11.5118
9.94569	30.5756
35.0306	19.8914
13.7363	28.408
15.2676	40.8483
11.8474	25.2995
10.6627	11.7888
13.3883	12.1953
12.2189	21.6412
9.95149	28.0459
9.17479	17.8589
7.79454	23.4097
20.8193	36.1663
16.6624	10.2954
18.7383	13.2286
20.8494	33.5303
13.8591	15.6499
12.1866	23.058
16.1799	53.4123
18.6838	9.30792
23.5033	21.363
6.933	16.5831
21.664	32.07
20.7048	14.91
33.9273	7.64642
20.8116
30.5687
10.3829
17.7891

## Sheet: Fig2f
wt	Snx33 KO
26.1418	26.1615
27.8618	19.9196
35.2909	19.6183
18.8343	49.0963
26.9551	34.5266
23.1148	39.0688
33.1759	23.5894
20.278	30.283
28.1804	28.2854
11.2407	27.7555
23.128	42.3023
11.9767	18.0105
15.6605	28.2601
25.5839	22.0848
30.9099	16.312
26.1242	26.9063
13.0858	26.9854
31.5723	26.3566
21.6497	21.9348
32.3584	29.0901
14.1331	42.1276
27.5221	26.5719
29.0105	44.3814
15.7527	30.3195
13.4312	30.8147
19.6004	21.2744
24.2393	14.5484
26.3699	36.7535
20.4353	27.2254
18.9669	19.3376
22.675	30.0595
19.8193	25.439
20.5336	26.2587
34.533	27.9254
18.5874	32.0291
19.5225	40.7546
31.4397	30.7912
42.5932	41.2899
29.2199	36.07
47.0809	29.4189
30.6667	31.471
20.3549	29.969
31.7724	24.5942
34.8534	31.9995
32.0023	29.5008
24.3685	13.269
19.4559	43.4536
17.0544	13.5276
20.0623	28.3916
24.7222	27.5861
23.6798	36.4502
19.905	17.6594
16.6455	24.0653
21.7697	29.639
21.5884	48.5965
38.1314	23.5104
38.7457	34.7822
33.1925	38.5756
29.4646	40.6388
38.8079	13.6715
29.1473	22.0642
23.6959	24.2113
24.7319	51.1677
26.4394	29.7458
19.645	29.7423
29.1202	53.0969
42.4996	15.0183
27.4861	31.5048
32.5942	39.1529
24.4212	27.1782
23.6578	43.2294
25.0858	46.0104
38.543	20.3487
39.4233	30.6233
19.138	29.4274
40.5051	38.5478
29.9342	32.697
65.194	20.2795
26.6407
74.8324
23.1593
33.3245

## Sheet: Fig2h
Condition	mean force [pN]
WT	79.5
WT	51.7
WT	54.2
WT	64.9
WT	62.3
WT	62.3
WT	62.1
WT	51.9
WT	53.3
WT	68.9
WT	52.7
WT	51.3
WT	46.3
WT	82.5
WT	57.2
WT	58.5
WT	54.6
WT	63.9
WT	76.4
WT	65.5
WT	64.9
WT	73.1
WT	69.3
WT	50.6
SNX33_KO	75.6
SNX33_KO	78.5
SNX33_KO	78.2
SNX33_KO	80.5
SNX33_KO	86.5
SNX33_KO	70.3
SNX33_KO	84.2
SNX33_KO	67.8
SNX33_KO	82.1
SNX33_KO	73.2
SNX33_KO	63.5
SNX33_KO	77.3
SNX33_KO	58
SNX33_KO	68.6
SNX33_KO	75
SNX33_KO	66.9
SNX33_KO	80.2
SNX33_KO	63.7
SNX33_KO	81.8
SNX33_KO	78.5
SNX33_KO	83.2
SNX33_KO	75.7
SNX33_KO	102
SNX33_KO	72.8
SNX33_KO	74.3
SNX33_KO	57.9
SNX33_KO+GFP-SNX33	68
SNX33_KO+GFP-SNX33	97.6
SNX33_KO+GFP-SNX33	91.3
SNX33_KO+GFP-SNX33	62.9
SNX33_KO+GFP-SNX33	58.5
SNX33_KO+GFP-SNX33	81.9
SNX33_KO+GFP-SNX33	64.2
SNX33_KO+GFP-SNX33	69.1
SNX33_KO+GFP-SNX33	80.8
SNX33_KO+GFP-SNX33	66.2
SNX33_KO+GFP-SNX33	68.7
SNX33_KO+GFP-SNX33	56
SNX33_KO+GFP-SNX33	46.2
SNX33_KO+GFP-SNX33	65.1
SNX33_KO+GFP-SNX33	70
SNX33_KO+GFP-SNX33	65.1
SNX33_KO+GFP-SNX33	60.9
SNX33_KO+GFP-SNX33	68.8
SNX33_KO+GFP-SNX33	57.7
SNX33_KO+GFP-SNX33	49.2
SNX33_KO+GFP-SNX33	65.9
SNX33_KO+GFP-SNX33	63.4
SNX33_KO+GFP-SNX33	49
SNX33_KO+GFP-SNX33	59.6
SNX33_KO+GFP-SNX33	52.9

## Sheet: Fig2i
Timepoint (time in min after fMLP addition)	Median value of F-actin staining	Condition
00	592000	WT
01	1310000	WT
30	764000	WT
00	747000	WT
01	1810000	WT
30	1000000	WT
00	536000	WT
01	1740000	WT
30	596000	WT
00	831000	SNX33
01	2250000	SNX33
30	1300000	SNX33
00	745000	SNX33
01	2290000	SNX33
30	1440000	SNX33
00	831000	SNX33
01	2410000	SNX33
30	862000	SNX33

## Sheet: Fig3b
wt	Snx33 KO
1.45032	2.79776
1.64645	1.10055
1.86241	0.424446
1.28341	4.00832
1.50648	2.07762
0.896968	3.32165
2.59289	1.06778
0.406512	1.6641
1.03709	0.852571
0.326957	1.16677
2.4539	1.79723
0.407366	0.922929
0.153723	1.94553
0.896717	0.490435
1.64548	1.95898
0.735998	0.986733
0.492505	0.589534
0.723237	1.16763
0.894475	0.72979
0.0765658	0.246597
0.471059	2.75671
0.932586	0.755123
0.480088	4.58878
0.266946	1.5516
0.833429	1.47096
0.548377	0.952652
0.724271	1.13965
1.41882	2.18695
0.300469	2.61152
0.977249	1.96622
2.55254	2.08073
1.55431	1.55235
1.00156	1.9485
2.02555	1.87219
0.416127	1.29714
0.533891	3.08195
1.42026	1.37115
2.31043	2.8688
1.15263	2.22041
3.00366	1.36351
0.909133	1.11883
0.541709	2.16679
1.01398	0.369096
1.03364	1.89635
2.02973	1.15745
0.353513	0.653914
0.847742	3.36338
0.418008	1.38157
1.13883	1.26092
0.391107	2.44148
0.641874	2.09521
0.308103	1.38991
0.230847	1.81827
0.131518	1.29783
0.110503	1.80619
0.99846	1.68114
1.07123	2.05762
0.535616	0.534483
0.66495	2.70912
1.92587	0.215212
1.87671	0.224869
0.224994	1.63809
1.04295	4.46358
1.28368	0.185827
0.426285	0.941967
0.658052	3.99315
1.64444	0.66426
1.91966	1.59892
3.01711	2.00934
1.17642	1.50385
0.977108	2.20696
1.75963	1.22174
3.35889	0.0879472
1.72859	1.67709
0.159685	1.6441
4.20491	3.07332
1.21816	1.69652
2.36285	0.289332
0.861224
3.36131
0.604625
2.44183

[truncated: 35 more sheets: Fig3d, Fig3f, Fig4a, Fig4b, Fig4d, Fig4e, Fig4g, Fig4k, Fig4n, Fig4q, SFig2e, SFig5c, SFig6c, SFig7b, SFig8b, SFig8c, SFig8d, SFig8e, SFig8g, SFig8h …]
